# Supplementary material for: The Screening and Correlation of Trace Elements in the Blood and Urine of School-Aged Children (5–12 Years): A Pilot Biomonitoring Study
Source: Toxics. 2025 May 25;13(6):431. doi: 10.3390/toxics13060431 (PMC12197559; doi:10.3390/toxics13060431)
Supplement: Supplementary file 1 [file toxics-13-00431-s001.zip]

Archive with 1 entries (1 files):
- toxics-3567081-supplementary.pdf
